# Supplementary material for: Guanidinium tetra­bromidomercurate(II)
Source: Acta Crystallogr Sect E Struct Rep Online. 2009 Feb 25;65(Pt 3):m323. doi: 10.1107/S1600536809005972 (PMC2968626; doi:10.1107/S1600536809005972)
Supplement: Supplementary file 1 [file e-65-0m323-sup1.cif]

##############################################################################
###                                                                        ###
###        Electronic paper (Acta Crystallographica Section E)             ###
###                                                                        ###
##############################################################################
#                                                                            #
# This CIF contains the data in a paper accepted for publication in Acta     #
# Crystallographica Section E. It conforms to the requirements of Notes      #
# for Authors for Section E, and has been peer reviewed under the auspices   #
# of the IUCr Commission on Journals.                                        #
#                                                                            #
# Full details of the Crystallographic Information File format               #
# are given in the paper "The Crystallographic Information File (CIF):       #
# a New Standard Archive File for Crystallography" by S. R. Hall, F. H.      #
# Allen and I. D. Brown [Acta Cryst. (1991), A47, 655-685].                  #
#                                                                            #
# The current version of the core CIF dictionary is obtainable from          #
# ftp://ftp.iucr.org/pub/cif_core.dic. The current version number is 2.4.    #
#                                                                            #
# Software is freely available for graphical display of the structure(s) in  #
# this CIF.  For information consult the CIF home page http://www.iucr.org/  #
# cif/home.html                                                              #
#                                                                            #
# This file may be used for bona fide research purposes within the           #
# scientific community so long as proper attribution is given to the journal # 
# article from which it was obtained.                                        #
#                                                                            #
##############################################################################
                                             
data_I
_audit_creation_method     SHELXL
_chemical_name_systematic
;
Guanidinium tetrabromidomercurate(II)
;
_chemical_name_common     'Guanidine mercury bromid'
_chemical_formula_moiety     '2(C H6 N3 +), Br4 Hg 2-'
_chemical_formula_sum     'C2 H12 Br4 Hg N6'
_chemical_formula_structural     '[C(NH2)3]2HgBr4'
_chemical_formula_analytical     '[C(NH2)3]2HgBr4'
_chemical_formula_iupac     '(C1 H6 N3)2 [Hg Br4]'
_chemical_formula_weight     640.41
_chemical_melting_point     'not measured'
_symmetry_cell_setting     'monoclinic'
_symmetry_space_group_name_H-M     'C 2/c'
_symmetry_space_group_name_Hall     '-C 2yc '
loop_
    _symmetry_equiv_pos_as_xyz
    'x, y, z'
    '-x, y, -z+1/2'
    'x+1/2, y+1/2, z'
    '-x+1/2, y+1/2, -z+1/2'
    '-x, -y, -z'
    'x, -y, z-1/2'
    '-x+1/2, -y+1/2, -z'
    'x+1/2, -y+1/2, z-1/2'
_cell_length_a     10.035(2)
_cell_length_b     11.164(2)
_cell_length_c     13.358(3)
_cell_angle_alpha     90.00
_cell_angle_beta     111.67(3)
_cell_angle_gamma     90.00
_cell_volume     1390.7(6)
_cell_formula_units_Z     4
_cell_measurement_reflns_used     2000
_cell_measurement_theta_min     2.85
_cell_measurement_theta_max     26.06
_cell_measurement_temperature     298
_exptl_crystal_description     'cylindric'
_exptl_crystal_colour     'colourless transparent'
_exptl_crystal_size_max     0.09
_exptl_crystal_size_mid     0.09
_exptl_crystal_size_min     0.09
_exptl_crystal_density_diffrn     3.059
_exptl_crystal_density_meas     ?
_exptl_crystal_density_method     'none'
_exptl_crystal_F_000     1144
_exptl_absorpt_coefficient_mu     22.534
_exptl_absorpt_correction_type     'none'
_exptl_absorpt_correction_T_min     ?
_exptl_absorpt_correction_T_max     ?
_exptl_special_details
;
;
_diffrn_ambient_temperature     298
_diffrn_radiation_type     MoK\a
_diffrn_radiation_wavelength     0.71073
_diffrn_radiation_source     'fine-focus sealed tube'
_diffrn_radiation_monochromator     graphite
_diffrn_measurement_device     'Stoe IPDS-I'
_diffrn_measurement_method     'imaging plate dynamic profile intergration'
_diffrn_reflns_number     9651
_diffrn_reflns_av_R_equivalents     0.0927
_diffrn_reflns_av_sigmaI/netI     0.0468
_diffrn_reflns_theta_min     2.85
_diffrn_reflns_theta_max     26.06
_diffrn_reflns_theta_full     26.06
_diffrn_measured_fraction_theta_max     0.985
_diffrn_measured_fraction_theta_full     0.985
_diffrn_reflns_limit_h_min     -12
_diffrn_reflns_limit_h_max     12
_diffrn_reflns_limit_k_min     -13
_diffrn_reflns_limit_k_max     13
_diffrn_reflns_limit_l_min     -16
_diffrn_reflns_limit_l_max     16
_refine_special_details
;
Refinement of <i>F</i>^2^ against ALL reflections. The weighted <i>R</i>-factor
<i>wR</i> and goodness of fit <i>S</i> are based on <i>F</i>^2^, conventional
<i>R</i>-factors <i>R</i> are based on <i>F</i>, with <i>F</i> set to zero for
negative <i>F</i>^2^. The threshold expression of <i>F</i>^2^ >
\s(<i>F</i>^2^) is used only for calculating <i>R</i>-factors(gt) <i>etc</i>.
and is not relevant to the choice of reflections for refinement.
<i>R</i>-factors based on <i>F</i>^2^ are statistically about twice as large
as those based on <i>F</i>, and <i>R</i>- factors based on ALL data will be
even larger.
;
_reflns_number_total     1361
_reflns_number_gt     982
_reflns_threshold_expression     I>2\s(I)
_refine_ls_structure_factor_coef     Fsqd
_refine_ls_matrix_type     full
_refine_ls_R_factor_all     0.0516
_refine_ls_R_factor_gt     0.0297
_refine_ls_wR_factor_gt     0.0626
_refine_ls_wR_factor_ref     0.0690
_refine_ls_goodness_of_fit_ref     0.900
_refine_ls_restrained_S_all     0.898
_refine_ls_number_reflns     1361
_refine_ls_number_parameters     79
_refine_ls_number_restraints     6
_refine_ls_hydrogen_treatment     mixed
_refine_ls_weighting_scheme     calc
_refine_ls_weighting_details
                 'calc w=1/[\s^2^(Fo^2^)+(0.0376P)^2^] where P=(Fo^2^+2Fc^2^)/3'
_atom_sites_solution_hydrogens     geom
_atom_sites_solution_primary     direct
_atom_sites_solution_secondary     difmap
_refine_ls_shift/su_max     0.001
_refine_ls_shift/su_mean     0.000
_refine_diff_density_max     0.713
_refine_diff_density_min     -1.033
_refine_ls_extinction_method     'SHELXL93 (Sheldrick, 2008)'
_refine_ls_extinction_coef     0.00077(10)
_refine_ls_extinction_expression
                                  'Fc^*^=kFc[1+0.001xFc^2^\l^3^/sin(2\q)]^-1/4^'
loop_
    _atom_type_symbol
    _atom_type_description
    _atom_type_scat_dispersion_real
    _atom_type_scat_dispersion_imag
    _atom_type_scat_source
    'C' 'C' 0.0033 0.0016
                         'International Tables Vol C Tables 4.2.6.8 and 6.1.1.4'
    'H' 'H' 0.0000 0.0000
                         'International Tables Vol C Tables 4.2.6.8 and 6.1.1.4'
    'N' 'N' 0.0061 0.0033
                         'International Tables Vol C Tables 4.2.6.8 and 6.1.1.4'
    'Br' 'Br' -0.2901 2.4595
                         'International Tables Vol C Tables 4.2.6.8 and 6.1.1.4'
    'Hg' 'Hg' -2.3894 9.2266
                         'International Tables Vol C Tables 4.2.6.8 and 6.1.1.4'
_computing_data_collection     'EXPOSE (Stoe & Cie, 1999)'
_computing_cell_refinement     'CELL (Stoe & Cie, 1999)'
_computing_data_reduction     'XPREP (Bruker, 2003)'
_computing_structure_solution     'SHELXS86 (Sheldrick, 2008)'
_computing_structure_refinement     'SHELXL93 (Sheldrick, 2008)'
_computing_molecular_graphics     'DIAMOND (Crystal Impact, 2008)'
_computing_publication_material     'SHELXL93 (Sheldrick, 2008)'
loop_
    _atom_site_type_symbol
    _atom_site_label
    _atom_site_fract_x
    _atom_site_fract_y
    _atom_site_fract_z
    _atom_site_U_iso_or_equiv
    _atom_site_adp_type
    _atom_site_calc_flag
    _atom_site_refinement_flags
    _atom_site_occupancy
    _atom_site_disorder_assembly
    _atom_site_disorder_group
    Hg Hg1 0.5000 0.71191(4) 0.2500 0.0577(2) Uani d S 1 . .
    Br Br1 0.30789(8) 0.86270(7) 0.27353(7) 0.0555(2) Uani d . 1 . .
    Br Br2 0.38905(10) 0.60032(7) 0.07086(6) 0.0635(3) Uani d . 1 . .
    C C1 0.4454(8) 0.8215(6) 0.6018(6) 0.0492(18) Uani d . 1 . .
    N N1 0.5515(10) 0.8736(7) 0.5829(6) 0.070(2) Uani d D 1 . .
    H H1A 0.592(10) 0.818(7) 0.558(8) 0.084 Uiso d D 1 . .
    H H1B 0.549(10) 0.950(2) 0.594(8) 0.084 Uiso d D 1 . .
    N N2 0.4254(7) 0.7072(6) 0.5904(6) 0.0625(17) Uani d D 1 . .
    H H2A 0.363(7) 0.673(8) 0.612(7) 0.075 Uiso d D 1 . .
    H H2B 0.485(8) 0.665(7) 0.571(7) 0.075 Uiso d D 1 . .
    N N3 0.3560(9) 0.8857(7) 0.6335(7) 0.075(2) Uani d D 1 . .
    H H3A 0.369(11) 0.960(3) 0.622(8) 0.090 Uiso d D 1 . .
    H H3B 0.278(7) 0.856(9) 0.636(9) 0.090 Uiso d D 1 . .
loop_
    _atom_site_aniso_label
    _atom_site_aniso_U_11
    _atom_site_aniso_U_22
    _atom_site_aniso_U_33
    _atom_site_aniso_U_12
    _atom_site_aniso_U_13
    _atom_site_aniso_U_23
    Hg1 0.0706(3) 0.0544(3) 0.0586(3) 0.000 0.0359(2) 0.000
    Br1 0.0569(4) 0.0485(4) 0.0714(5) -0.0003(3) 0.0359(4) -0.0070(4)
    Br2 0.0950(6) 0.0453(5) 0.0638(5) -0.0062(4) 0.0454(5) -0.0100(4)
    C1 0.051(4) 0.043(4) 0.043(4) 0.005(3) 0.005(3) -0.006(3)
    N1 0.090(5) 0.054(4) 0.064(5) -0.021(4) 0.026(4) -0.001(4)
    N2 0.058(4) 0.052(4) 0.081(5) -0.005(3) 0.030(4) -0.011(4)
    N3 0.081(5) 0.063(5) 0.073(5) 0.011(5) 0.018(5) -0.009(4)
_geom_special_details
;
 All esds (except the esd in the dihedral angle between two l.s. planes)
 are estimated using the full covariance matrix.  The cell esds are taken
 into account individually in the estimation of esds in distances, angles
 and torsion angles; correlations between esds in cell parameters are only
 used when they are defined by crystal symmetry.  An approximate (isotropic)
 treatment of cell esds is used for estimating esds involving l.s. planes.
;
loop_
    _geom_bond_atom_site_label_1
    _geom_bond_atom_site_label_2
    _geom_bond_site_symmetry_2
    _geom_bond_distance
    _geom_bond_publ_flag
    Hg1 Br2 . 2.5593(10) ?
    Hg1 Br2 2_655 2.5593(10) ?
    Hg1 Br1 . 2.6639(9) ?
    Hg1 Br1 2_655 2.6639(9) ?
    C1 N2 . 1.293(10) ?
    C1 N1 . 1.316(11) ?
    C1 N3 . 1.334(11) ?
    N1 H1A . 0.87(9) ?
    N1 H1B . 0.87(9) ?
    N2 H2A . 0.87(9) ?
    N2 H2B . 0.87(9) ?
    N3 H3A . 0.87(9) ?
    N3 H3B . 0.87(9) ?
loop_
    _geom_angle_atom_site_label_1
    _geom_angle_atom_site_label_2
    _geom_angle_atom_site_label_3
    _geom_angle_site_symmetry_1
    _geom_angle_site_symmetry_3
    _geom_angle
    _geom_angle_publ_flag
    Br2 Hg1 Br2 . 2_655 121.74(4) ?
    Br2 Hg1 Br1 . . 109.51(4) ?
    Br2 Hg1 Br1 2_655 . 106.33(3) ?
    Br2 Hg1 Br1 . 2_655 106.33(3) ?
    Br2 Hg1 Br1 2_655 2_655 109.51(4) ?
    Br1 Hg1 Br1 . 2_655 101.62(4) ?
    N2 C1 N1 . . 121.0(8) ?
    N2 C1 N3 . . 118.3(8) ?
    N1 C1 N3 . . 120.7(7) ?
    C1 N1 H1A . . 107(7) ?
    C1 N1 H1B . . 109(7) ?
    H1A N1 H1B . . 144(10) ?
    C1 N2 H2A . . 120(6) ?
    C1 N2 H2B . . 118(7) ?
    H2A N2 H2B . . 121(9) ?
    C1 N3 H3A . . 107(8) ?
    C1 N3 H3B . . 122(8) ?
    H3A N3 H3B . . 125(10) ?
loop_
    _geom_hbond_atom_site_label_D
    _geom_hbond_atom_site_label_H
    _geom_hbond_atom_site_label_A
    _geom_hbond_site_symmetry_A
    _geom_hbond_distance_DH
    _geom_hbond_distance_HA
    _geom_hbond_distance_DA
    _geom_hbond_angle_DHA
    N1 H1A Br2 2_655 0.87(9) 3.03(4) 3.845(8) 158(9)
    N1 H1B Br1 5_676 0.87(9) 2.77(6) 3.512(7) 144(8)
    N2 H2A Br1 7_566 0.87(9) 2.72(4) 3.541(7) 159(8)
    N2 H2B Br2 2_655 0.87(9) 2.74(4) 3.535(7) 153(8)
    N3 H3A Br1 6_576 0.87(9) 3.05(10) 3.505(8) 115(8)
    N3 H3B Br1 7_566 0.87(9) 2.98(8) 3.667(9) 137(9)
data_global
_journal_date_recd_electronic     2009-02-17
_journal_date_accepted     2009-02-19
_journal_name_full     'Acta Crystallographica, Section E'
_journal_year     2009
_journal_volume     65
_journal_issue      3
_journal_page_first     m323
_journal_page_last     m323
_journal_paper_category     QM
_journal_coeditor_code     BT2874
_publ_contact_author_name     'Prof. B. Thimme Gowda'
_publ_contact_author_address
;
  Department of Chemistry
  Mangalore University
  Mangalagangotri-574 199
  Mangalore, INDIA
;
_publ_contact_author_email     gowdabt@yahoo.com
_publ_contact_author_fax     '91 824 2287367'
_publ_contact_author_phone     '91 824 2287262'
_publ_section_title
;
Guanidinium tetrabromidomercurate(II)
;
loop_
    _publ_author_name
    _publ_author_address
    'Hiromitsu Terao'
; Faculty of Integrated Arts and Sciences
  Tokushima University
  Minamijosanjima-cho
  Tokushima 770-8502, Japan
;
    'Thorsten M. Gesing'
; FB05 Kristallographie
  Universit\"at Bremen
  Klagenfurther Strasse
  28359 Bremen, Germany
;
    'Hideta Ishihara'
; Faculty of Culture and Education
  Saga University
  Saga 840-8502, Japan
;
    'Yoshihiro Furukawa'
; Graduate School of Education
  Hiroshima University
  Higashi-Hiroshima 739-8524, Japan
;
    'B. Thimme Gowda'
; Department of Chemistry
  Mangalore University
  Mangalagangotri 574 199
  Mangalore, India
;
