# Supplementary material for: Guanidinium tetra­bromidomercurate(II)
Source: Acta Crystallogr Sect E Struct Rep Online. 2009 Feb 25;65(Pt 3):m323. doi: 10.1107/S1600536809005972 (PMC2968626; doi:10.1107/S1600536809005972)
Supplement: Supplementary file 2 [file e-65-0m323-Isup2.hkl]

# 
# h,k,l, Fc-squared, Fo-squared, sigma(Fo-squared) and status flag 
# 
data_I
_shelx_title ' 15 in C2/c' 
_shelx_refln_list_code          4 
_shelx_F_calc_maximum      525.18 
_exptl_crystal_F_000      1144.00 
_reflns_d_resolution_high  0.8088 
 
loop_ 
 _symmetry_equiv_pos_as_xyz 
 'x, y, z' 
 '-x, y, -z+1/2' 
 'x+1/2, y+1/2, z' 
 '-x+1/2, y+1/2, -z+1/2' 
 '-x, -y, -z' 
 'x, -y, z-1/2' 
 '-x+1/2, -y+1/2, -z' 
 'x+1/2, -y+1/2, z-1/2' 
 
_cell_length_a    10.0350 
_cell_length_b    11.1640 
_cell_length_c    13.3580 
_cell_angle_alpha  90.000 
_cell_angle_beta  111.670 
_cell_angle_gamma  90.000 
 
_shelx_F_squared_multiplier     1.000 
 
loop_ 
 _refln_index_h 
 _refln_index_k 
 _refln_index_l 
 _refln_F_squared_calc 
 _refln_F_squared_meas 
 _refln_F_squared_sigma 
 _refln_observed_status 
   2   0   0    50451.38    55139.84    717.22 o 
   4   0   0     3350.32     3220.04    239.37 o 
   6   0   0    18421.14    19900.58    675.36 o 
   8   0   0      487.16      781.03    313.49 o 
  10   0   0     5410.97     5152.02    354.67 o 
   1   1   0     9877.04    10836.07    359.81 o 
   3   1   0    11329.79    12415.12    213.49 o 
   5   1   0    18794.81    19298.98    241.15 o 
   7   1   0     3716.89     4319.42    174.63 o 
   9   1   0     1717.07     1649.76    186.56 o 
  11   1   0        7.92      202.72    200.93 o 
   0   2   0    79494.46    82903.81   1030.40 o 
   2   2   0    51037.92    51894.76   1273.21 o 
   4   2   0    44174.69    43441.50    882.75 o 
   6   2   0    13469.51    13917.25    224.23 o 
   8   2   0     1106.31      874.15    181.06 o 
  10   2   0      857.47      699.10    217.97 o 
   1   3   0    14397.45    14595.56    290.37 o 
   3   3   0    58924.13    57568.01   1632.83 o 
   5   3   0     1914.05     1885.29    165.02 o 
   7   3   0    10580.12    10933.28    211.47 o 
   9   3   0     2421.86     2296.45    190.92 o 
  11   3   0        5.91     -129.74    264.13 o 
   0   4   0    79581.13    78844.99    539.71 o 
   2   4   0    47944.34    43783.98   1760.41 o 
   4   4   0    31122.53    30797.68   1214.14 o 
   6   4   0      791.67      587.33    176.41 o 
   8   4   0     4453.93     4083.17    221.74 o 
  10   4   0      186.37      236.09    233.91 o 
   1   5   0    14099.43    14202.91    215.31 o 
   3   5   0    27329.83    27232.48    559.24 o 
   5   5   0    50612.06    51702.73   2150.35 o 
   7   5   0     2103.78     1940.79    189.08 o 
   9   5   0      191.39      420.85    205.75 o 
   0   6   0     4008.06     4002.22    248.27 o 
   2   6   0     5900.94     5851.80    190.93 o 
   4   6   0     4355.56     4610.83    178.46 o 
   6   6   0      830.69      849.21    163.73 o 
   8   6   0     2451.04     2493.25    232.75 o 
  10   6   0        9.76      169.56    262.56 o 
   1   7   0    60298.63    64076.75    968.23 o 
   3   7   0      521.26      456.83    186.17 o 
   5   7   0    19179.38    19188.07    529.68 o 
   7   7   0      324.76      187.20    174.43 o 
   9   7   0      758.24      923.04    274.42 o 
   0   8   0     7032.83     8244.97    322.06 o 
   2   8   0    10645.04    10375.24    223.60 o 
   4   8   0     2426.63     2508.08    171.79 o 
   6   8   0      100.86      -47.37    216.07 o 
   8   8   0      857.42      733.55    245.72 o 
   1   9   0    19153.82    20181.52    310.53 o 
   3   9   0     2638.01     2850.26    200.58 o 
   5   9   0       60.83      117.29    199.54 o 
   7   9   0     1160.67     1245.13    233.15 o 
   0  10   0     9388.46     9929.94    395.67 o 
   2  10   0    11563.64    11383.91    314.43 o 
   4  10   0      121.24       -2.76    225.72 o 
   6  10   0       16.87      164.15    263.64 o 
   1  11   0      583.46      610.96    207.53 o 
   3  11   0     8093.30     8099.84    341.27 o 
   5  11   0       56.26      263.18    201.95 o 
   0  12   0     4981.60     4830.66    378.17 o 
   2  12   0      598.52      251.43    227.36 o 
   4  12   0     1990.20     2114.37    278.60 o 
   1  13   0       42.74      -15.56    263.81 o 
   3  13   0      202.28      -84.13    265.01 o 
 -11   1   1     2863.49     2871.70    271.49 o 
  -9   1   1     5228.06     5521.24    210.98 o 
  -7   1   1      756.27      751.04    164.78 o 
  -5   1   1    55924.39    59131.84    516.73 o 
  -3   1   1    20201.63    20637.23    264.32 o 
  -1   1   1   118098.21   127789.92    897.91 o 
   1   1   1    84620.85    91904.19   4434.01 o 
   3   1   1       88.85      152.19    167.49 o 
   5   1   1    58294.33    62958.23   1045.09 o 
   7   1   1     8684.17     9130.71    246.44 o 
   9   1   1     1778.49     1529.29    200.67 o 
  11   1   1      854.28      309.85    202.50 o 
 -10   2   1       58.78       96.04    203.26 o 
  -8   2   1     9171.43     9858.98    197.15 o 
  -6   2   1     7113.74     7254.43    193.22 o 
  -4   2   1       88.21      163.98    153.27 o 
  -2   2   1   275816.84   299427.97   4936.44 o 
   0   2   1     3424.52     3355.19    308.31 o 
   2   2   1    10102.25    10308.46    341.64 o 
   4   2   1      240.87      249.57    158.23 o 
   6   2   1     1144.83     1346.61    204.50 o 
   8   2   1    12060.13    12313.47    224.13 o 
  10   2   1      385.00      188.00    222.73 o 
 -11   3   1        1.77        6.96    233.18 o 
  -9   3   1     1067.86      781.40    190.78 o 
  -7   3   1    24274.56    24177.82    309.45 o 
  -5   3   1     9140.06     8963.63    190.10 o 
  -3   3   1    11574.34    10813.93    224.18 o 
  -1   3   1      159.60      348.32    255.48 o 
   1   3   1    38874.88    38371.16   1216.29 o 
   3   3   1   153447.42   153646.58   5144.03 o 
   5   3   1     6545.37     6430.60    195.59 o 
   7   3   1     1889.08     1920.30    179.21 o 
   9   3   1      595.57      759.58    237.47 o 
 -10   4   1       97.31      171.06    237.74 o 
  -8   4   1     6945.15     6864.45    217.92 o 
  -6   4   1    17540.14    17863.37    478.41 o 
  -4   4   1    18755.54    18211.71    738.15 o 
  -2   4   1    11170.73    10144.06    297.55 o 
   0   4   1     4799.78     4158.03    214.74 o 
   2   4   1    86391.38    82455.86   3771.72 o 
   4   4   1    33954.53    34628.20   1179.03 o 
   6   4   1     1217.37     1280.19    169.87 o 
   8   4   1     1337.59     1422.21    171.21 o 
  10   4   1      159.43       26.69    255.06 o 
  -9   5   1      159.20      230.49    228.59 o 
  -7   5   1     5830.55     5808.37    262.19 o 
  -5   5   1     3369.13     3425.09    189.07 o 
  -3   5   1    28813.96    29319.52    591.41 o 
  -1   5   1     3720.44     3495.73    184.73 o 
   1   5   1      284.03      344.11    177.84 o 
   3   5   1    33557.66    33552.11   1175.24 o 
   5   5   1     1869.68     2072.04    207.47 o 
   7   5   1     1921.78     1926.96    222.93 o 
   9   5   1      358.18      236.75    202.56 o 
 -10   6   1     2284.00     2097.21    271.42 o 
  -8   6   1      242.26      248.77    184.54 o 
  -6   6   1    28905.68    29339.71   1204.46 o 
  -4   6   1    32315.48    33055.71    679.83 o 
  -2   6   1     1531.35     1638.58    145.24 o 
   0   6   1    57726.63    58156.95    773.38 o 
   2   6   1    22362.44    22356.40    676.81 o 
   4   6   1    22420.76    22888.65    753.46 o 
   6   6   1     8221.57     8326.72    351.62 o 
   8   6   1       91.37       64.83    200.56 o 
  10   6   1     1568.64     2566.18    448.22 o 
  -9   7   1        4.85     -194.83    246.35 o 
  -7   7   1     2182.25     2082.52    183.86 o 
  -5   7   1      568.94      676.47    209.83 o 
  -3   7   1     1768.18     1805.14    188.64 o 
  -1   7   1    11265.01    11957.30    246.80 o 
   1   7   1     1056.86     2315.97    455.22 o 
   3   7   1    16972.38    16993.06    672.41 o 
   5   7   1      153.93      202.27    201.17 o 
   7   7   1       62.86     -131.03    222.29 o 
   9   7   1        0.02      -55.28    266.12 o 
  -8   8   1      174.83      -13.16    269.06 o 
  -6   8   1     1051.36      866.51    238.86 o 
  -4   8   1     7786.88     8100.60    222.82 o 
  -2   8   1    21208.64    21511.11    308.94 o 
   0   8   1    47379.52    49386.28   1057.95 o 
   2   8   1       50.87      114.23    170.65 o 
   4   8   1     1333.15     1403.36    235.99 o 
   6   8   1    10334.08    10238.17    287.61 o 
   8   8   1      935.88      670.52    228.07 o 
  -7   9   1     1387.54     1237.76    217.77 o 
  -5   9   1     2585.35     2651.77    204.17 o 
  -3   9   1    15234.85    15692.07    578.82 o 
  -1   9   1     5889.74     6082.09    208.77 o 
   1   9   1       40.32      -53.58    187.54 o 
   3   9   1     6871.95     6673.11    240.37 o 
   5   9   1      178.80      140.55    213.96 o 
   7   9   1     2521.82     2312.18    234.69 o 
  -8  10   1     1670.09     1042.12   1073.60 o 
  -6  10   1      133.10       84.48    267.18 o 
  -4  10   1      270.85      239.52    240.26 o 
  -2  10   1     7539.38     7832.40    250.48 o 
   0  10   1       41.93      240.52    228.25 o 
   2  10   1     6365.73     6276.36    239.94 o 
   4  10   1     2671.94     2650.97    217.40 o 
   6  10   1      472.62      514.74    229.18 o 
  -7  11   1      403.81      490.38    278.34 o 
  -5  11   1      475.53      654.20    327.53 o 
  -3  11   1     4457.14     4226.87    281.55 o 
  -1  11   1     6552.43     6487.39    236.60 o 
   1  11   1     1487.09     1447.65    205.25 o 
   3  11   1      649.35      663.08    207.85 o 
   5  11   1     1057.98      958.55    293.43 o 
  -4  12   1       23.42      -12.64    293.75 o 
  -2  12   1       27.32      -52.99    273.09 o 
   0  12   1     2053.55     1702.74    260.38 o 
   2  12   1     4812.64     4962.32    270.86 o 
   4  12   1     1156.38      924.35    284.38 o 
  -3  13   1       42.91       51.12    274.53 o 
  -1  13   1      197.44      161.81    273.49 o 
   1  13   1     3675.58     3705.22    300.14 o 
   3  13   1      973.96      870.32    284.72 o 
 -10   0   2     8332.42     8785.40    481.50 o 
  -8   0   2      804.49      814.04    205.91 o 
  -6   0   2    25072.49    26070.91    434.77 o 
  -4   0   2   198469.31   206256.38    707.75 o 
  -2   0   2    64294.01    66075.15   2132.92 o 
   0   0   2    96691.70    88465.77    874.08 o 
   2   0   2    21536.75    22533.42    455.11 o 
   4   0   2    30168.01    31045.34    424.98 o 
   6   0   2    62428.71    67013.82   2683.55 o 
   8   0   2       56.45     -211.84    307.59 o 
  10   0   2     1511.74     1487.09    313.01 o 
 -11   1   2        2.24       25.85    231.41 o 
  -9   1   2      220.50      142.85    176.45 o 
  -7   1   2      827.69      865.96    179.26 o 
  -5   1   2        0.55     1480.27    660.52 o 
  -3   1   2   119281.25   123920.27   1623.35 o 
  -1   1   2     2930.72     2983.92    359.59 o 
   1   1   2    30235.66    32384.20   1328.93 o 
   3   1   2    12641.18    12884.16    204.91 o 
   5   1   2      160.29       63.53    215.72 o 
   7   1   2     2770.33     2834.53    174.32 o 
   9   1   2      140.41      117.98    202.64 o 
 -10   2   2     1825.32     1639.07    217.44 o 
  -8   2   2     6394.99     6507.20    194.85 o 
  -6   2   2    25570.03    27055.37    300.51 o 
  -4   2   2    36574.73    36595.88    411.13 o 
  -2   2   2    29818.47    29155.70    965.71 o 
   0   2   2    86234.50    93608.39   4035.75 o 
   2   2   2    40810.32    39884.25   1604.95 o 
   4   2   2    11309.34    11624.72    249.60 o 
   6   2   2     5406.72     5523.43    208.79 o 
   8   2   2     1676.02     1631.21    175.43 o 
  10   2   2      979.08     1220.20    273.81 o 
 -11   3   2       35.80     -118.04    251.26 o 
  -9   3   2      319.15      373.02    198.56 o 
  -7   3   2    11394.72    11610.13    223.85 o 
  -5   3   2       71.46      193.92    149.49 o 
  -3   3   2   116252.15   115555.20   2284.10 o 
  -1   3   2    25283.74    25377.15    781.14 o 
   1   3   2       47.07       19.48    201.72 o 
   3   3   2    52731.21    53375.78   1958.67 o 
   5   3   2      453.27      427.16    185.17 o 
   7   3   2     4824.56     5371.47    195.82 o 
   9   3   2     1115.52     1021.39    214.41 o 
 -10   4   2      444.77      779.63    208.16 o 
  -8   4   2    16656.22    16880.88    252.12 o 
  -6   4   2     5766.40     5707.63    211.90 o 
  -4   4   2      243.88       21.36    151.08 o 
  -2   4   2    37903.88    35300.14   1709.54 o 
   0   4   2     4298.87     4224.73    203.44 o 
   2   4   2    97595.92    92268.13   4695.54 o 
   4   4   2     2678.17     2439.90    218.88 o 
   6   4   2     3797.87     3955.96    190.35 o 
   8   4   2     5225.20     5111.76    213.71 o 
  10   4   2       30.99     -237.57    263.50 o 
 -11   5   2      395.99      108.22    206.86 o 
  -9   5   2     4036.40     3744.89    217.23 o 
  -7   5   2    10145.01    10131.74    284.54 o 
  -5   5   2    14869.13    14787.27    498.14 o 
  -3   5   2      481.14      476.35    159.85 o 
  -1   5   2    39410.32    37205.62    972.43 o 
   1   5   2   111700.35   110349.29   3573.93 o 
   3   5   2    14668.36    14968.81    710.39 o 
   5   5   2     5978.98     6033.11    200.04 o 
   7   5   2      998.30      914.03    199.11 o 
   9   5   2     1132.06     1476.64    238.82 o 
 -10   6   2      140.28      192.44    226.79 o 
  -8   6   2        8.88       16.71    227.00 o 
  -6   6   2      742.64      526.64    185.30 o 
  -4   6   2     3588.08     3760.25    274.76 o 
  -2   6   2    24600.78    24798.95    748.78 o 
   0   6   2    10296.26    10271.26    276.74 o 
   2   6   2     1209.67     1143.63    228.35 o 
   4   6   2     2462.75     2454.50    184.63 o 
   6   6   2      861.74      726.64    226.97 o 
   8   6   2      579.76      440.77    199.03 o 
  -9   7   2     1433.43     1201.52    208.91 o 
  -7   7   2      125.22      -23.36    242.43 o 
  -5   7   2    39608.75    41541.07    662.30 o 
  -3   7   2     7162.76     7339.34    216.51 o 
  -1   7   2    23386.23    24118.57    464.55 o 
   1   7   2    24839.51    25175.49    662.45 o 
   3   7   2       62.90       93.80    184.19 o 
   5   7   2    20661.57    20697.45    748.23 o 
   7   7   2     1991.00     2008.56    265.92 o 
   9   7   2      220.98      100.05    209.12 o 
  -8   8   2     2851.30     2507.45    271.78 o 
  -6   8   2      790.36      648.47    236.35 o 
  -4   8   2       67.58      -78.53    230.10 o 
  -2   8   2    10200.65    10357.36    221.91 o 
   0   8   2      253.91      418.60    199.73 o 
   2   8   2     8160.62     7765.49    293.90 o 
   4   8   2       40.77      -80.85    238.32 o 
   6   8   2     1034.85     1076.74    257.37 o 
   8   8   2     1218.94     1102.19    227.33 o 
  -9   9   2      205.36      250.93    413.46 o 
  -7   9   2      491.16      168.72    272.83 o 
  -5   9   2     6803.57     7117.28    303.44 o 
  -3   9   2    24106.92    25717.27   1100.18 o 
  -1   9   2     5869.59     6360.94    204.64 o 
   1   9   2       74.82       58.72    164.69 o 
   3   9   2     2193.85     2252.92    182.02 o 
   5   9   2     3425.22     3608.78    239.02 o 
   7   9   2     1284.32     1469.63    243.21 o 
  -8  10   2      388.49       96.09    293.46 o 
  -6  10   2      198.56      112.35    268.01 o 
  -4  10   2     7037.51     6928.41    253.48 o 
  -2  10   2    24279.67    23964.79    695.19 o 
   0  10   2     1264.64     1279.26    224.29 o 
   2  10   2       68.95       84.89    191.71 o 
   4  10   2     2905.55     3046.80    256.91 o 
   6  10   2      973.59      807.33    294.22 o 
  -7  11   2     2985.12     1556.07    376.74 o 
  -5  11   2      601.63      542.91    329.65 o 
  -3  11   2     1072.65     1173.22    288.75 o 
  -1  11   2      761.26      840.27    223.43 o 
   1  11   2     1360.50     1567.03    233.98 o 
   3  11   2     5647.98     5574.93    212.05 o 
   5  11   2     1088.41     1346.90    242.82 o 
  -4  12   2     1198.55      906.50    381.68 o 
  -2  12   2      212.60        6.84    276.54 o 
   0  12   2     5918.05     5955.27    286.88 o 
   2  12   2     1425.98     1620.31    240.84 o 
   4  12   2     1184.92     1159.52    224.31 o 
  -3  13   2       44.03      -79.14    302.41 o 
  -1  13   2       20.14       -0.82    301.84 o 
   1  13   2       25.76      246.13    270.35 o 
 -11   1   3     1699.84     1512.83    194.96 o 
  -9   1   3     2432.00     2491.12    194.70 o 
  -7   1   3      780.56     1093.59    165.43 o 
  -5   1   3   132186.70   133633.91   1970.58 o 
  -3   1   3    31173.66    30032.28    391.33 o 
  -1   1   3    45592.73    41612.39   1445.08 o 
   1   1   3   168855.42   168793.45   6760.54 o 
   3   1   3    20992.47    20529.13    387.33 o 
   5   1   3    37837.99    41209.57    805.90 o 
   7   1   3     1431.39     1122.61    228.40 o 
   9   1   3       21.47      120.86    244.79 o 
 -10   2   3     1685.22     1651.87    234.25 o 
  -8   2   3     7319.14     7156.41    195.96 o 
  -6   2   3    11445.55    11930.56    219.72 o 
  -4   2   3    15799.25    15188.03    210.15 o 
  -2   2   3    59861.21    59138.43   1808.22 o 
   0   2   3   116291.52   117807.70   5273.80 o 
   2   2   3    15526.50    14280.95    613.63 o 
   4   2   3    40938.98    43038.95    883.92 o 
   6   2   3       97.49      194.92    162.63 o 
   8   2   3     1816.80     1539.76    170.52 o 
  10   2   3       14.49     -146.40    203.75 o 
 -11   3   3      582.86      425.76    266.60 o 
  -9   3   3     5248.95     5085.81    225.98 o 
  -7   3   3    12417.42    12524.70    206.41 o 
  -5   3   3     8184.72     8138.93    159.72 o 
  -3   3   3    34430.90    32995.82    684.17 o 
  -1   3   3   135320.02   142390.33   3824.11 o 
   1   3   3    30930.73    29347.63   1589.78 o 
   3   3   3    13501.71    13172.57    495.71 o 
   5   3   3      182.38      377.54    178.81 o 
   7   3   3     3126.03     3263.66    181.52 o 
   9   3   3     1651.81     1270.70    204.07 o 
 -10   4   3     1181.31     1082.96    224.64 o 
  -8   4   3     9511.17    10139.80    235.02 o 
  -6   4   3     4339.83     4420.91    194.39 o 
  -4   4   3     2160.64     2137.04    228.09 o 
  -2   4   3    69708.56    66433.55   1866.50 o 
   0   4   3    58467.71    59622.26   1950.86 o 
   2   4   3    26106.88    26902.71   1573.23 o 
   4   4   3     2758.76     2960.79    204.87 o 
   6   4   3      734.65      854.15    172.51 o 
   8   4   3     3015.23     3339.91    206.40 o 
 -11   5   3        0.18       84.90    256.01 o 
  -9   5   3      102.08      150.36    215.08 o 
  -7   5   3    11699.79    11425.89    372.93 o 
  -5   5   3     3764.36     4090.47    227.03 o 
  -3   5   3    20340.66    19709.79    340.87 o 
  -1   5   3     5111.74     5149.66    178.14 o 
   1   5   3     5034.39     5080.76    189.60 o 
   3   5   3    18280.31    17614.98    784.71 o 
   5   5   3      344.19      516.14    189.12 o 
   7   5   3      818.69      704.09    200.43 o 
   9   5   3      598.29      695.69    271.63 o 
 -10   6   3     5394.35     4479.63    264.14 o 
  -8   6   3      736.67      672.54    238.99 o 
  -6   6   3     6659.84     7068.11    269.14 o 
  -4   6   3    18213.29    19040.55    268.83 o 
  -2   6   3     7143.62     7229.60    208.76 o 
   0   6   3   146640.19   156696.89   4716.88 o 
   2   6   3    10817.84    10991.43    463.77 o 
   4   6   3      500.99      706.61    201.50 o 
   6   6   3     8148.50     7980.13    214.28 o 
   8   6   3      187.21      190.01    191.69 o 
  -9   7   3      568.85      619.77    244.03 o 
  -7   7   3       89.05       58.22    215.93 o 
  -5   7   3     9847.53    10316.12    242.30 o 
  -3   7   3       78.04      228.49    271.92 o 
  -1   7   3    15891.41    16024.17    513.68 o 
   1   7   3     3352.55     3648.62    186.14 o 
   3   7   3      263.50      293.66    174.57 o 
   5   7   3     1446.50     1421.96    207.50 o 
   7   7   3      151.17      397.16    237.25 o 
  -8   8   3       17.40     -171.93    329.77 o 
  -6   8   3     9351.28    10069.95    280.58 o 
  -4   8   3    33564.05    34037.53    926.65 o 
  -2   8   3      711.15      689.13    202.44 o 
   0   8   3     5580.59     5984.52    225.19 o 
   2   8   3     6855.31     7003.08    290.39 o 
   4   8   3    10646.12    10716.57    523.46 o 
   6   8   3     4578.64     4075.07    237.42 o 
   8   8   3       34.61      -52.02    240.57 o 
  -9   9   3       10.95      216.48    349.52 o 
  -7   9   3     4611.82     4290.71    283.82 o 
  -5   9   3       17.63     -198.06    290.66 o 
  -3   9   3    11521.33    11837.09    554.15 o 
  -1   9   3      469.67      385.07    200.83 o 
   1   9   3     1140.85     1328.90    226.70 o 
   3   9   3    14240.06    14275.92    682.70 o 
   5   9   3      172.36      139.01    246.76 o 
   7   9   3      245.03      270.74    270.02 o 
  -8  10   3     1347.48     1341.90    297.80 o 
  -6  10   3      362.68      292.08    268.85 o 
  -4  10   3      496.16      705.14    292.27 o 
  -2  10   3     9635.96    10900.31    359.84 o 
   0  10   3       77.95      173.28    219.93 o 
   2  10   3     4780.03     4942.69    225.10 o 
   4  10   3     1982.64     1986.68    254.58 o 
   6  10   3        5.13     -211.75    266.34 o 
  -7  11   3      811.60     1126.62    357.62 o 
  -5  11   3     3720.48     3678.08    285.11 o 
  -3  11   3     3163.04     3097.19    341.07 o 
  -1  11   3      882.46      962.33    261.32 o 
   1  11   3     1606.35     1632.71    254.87 o 
   3  11   3     4031.46     3791.81    252.46 o 
   5  11   3     1101.98     1163.65    246.78 o 
  -4  12   3     1325.36     1437.95    435.88 o 
  -2  12   3     4002.65     4546.02    285.96 o 
   0  12   3      850.19      964.00    253.62 o 
   2  12   3      422.73       54.81    258.99 o 
   4  12   3       56.04      -31.17    263.74 o 
  -3  13   3       60.00      -56.78    295.49 o 
  -1  13   3     4495.39     4343.12    302.76 o 
   1  13   3     5797.24     5299.60    278.09 o 
 -12   0   4       23.79      -15.49    323.16 o 
 -10   0   4    10018.80     9286.69    244.84 o 
  -8   0   4     5991.41     5639.96    229.46 o 
  -6   0   4    73774.96    77678.48   1871.04 o 
  -4   0   4   104927.95    98532.45   1197.08 o 
  -2   0   4    45037.11    45621.80   1623.16 o 
   0   0   4    65097.76    55500.97   1026.84 o 
   2   0   4    72872.12    69784.25    902.11 o 
   4   0   4    21849.69    23094.32    719.65 o 
   6   0   4    12233.72    11937.98    485.57 o 
   8   0   4       57.04      249.36    362.73 o 
 -11   1   4      213.31      263.68    192.48 o 
  -9   1   4      176.28      276.92    201.45 o 
  -7   1   4    25792.33    26461.49    287.35 o 
  -5   1   4       42.03      100.32    143.40 o 
  -3   1   4      966.09      965.77    197.05 o 
  -1   1   4      644.63      636.26    251.08 o 
   1   1   4     4575.51     3994.29    231.53 o 
   3   1   4    47788.64    48346.42    707.08 o 
   5   1   4      275.29      485.44    171.72 o 
   7   1   4       66.04      196.56    166.76 o 
   9   1   4      167.90      -60.78    208.54 o 
 -12   2   4      475.10       66.28    228.11 o 
 -10   2   4     4190.75     4211.25    207.11 o 
  -8   2   4     5614.39     6106.92    183.84 o 
  -6   2   4    10837.00    11244.33    218.64 o 
  -4   2   4    34105.29    31685.77    730.89 o 
  -2   2   4    41217.88    37079.27   1824.43 o 
   0   2   4    48328.57    44313.61   1820.06 o 
   2   2   4    15003.54    14341.92    568.50 o 
   4   2   4     9198.56     9532.68    282.54 o 
   6   2   4     8662.78     8842.10    251.71 o 
   8   2   4     1432.77     1186.45    256.90 o 
 -11   3   4       59.08       10.98    233.85 o 
  -9   3   4      164.12       31.90    208.64 o 
  -7   3   4    32177.34    32829.24    501.45 o 
  -5   3   4      216.03       90.54    171.60 o 
  -3   3   4    21262.90    19855.74    662.28 o 
  -1   3   4    21030.53    19919.51    289.12 o 
   1   3   4     5887.67     5671.15    251.61 o 
   3   3   4    56262.67    57868.75   2191.11 o 
   5   3   4      210.14      347.27    161.35 o 
   7   3   4      489.60      391.63    213.20 o 
   9   3   4      648.40      942.35    240.54 o 
 -10   4   4       41.70      258.46    244.05 o 
  -8   4   4     6369.11     6320.70    234.71 o 
  -6   4   4       17.00      -44.16    189.23 o 
  -4   4   4       66.51      287.92    188.89 o 
  -2   4   4   150414.16   152609.09   7245.79 o 
   0   4   4     1722.35     1771.65    181.79 o 
   2   4   4     2048.70     1905.31    176.58 o 
   4   4   4     5544.21     5628.69    210.60 o 
   6   4   4      350.48      387.83    178.99 o 
   8   4   4     3306.16     2945.64    220.85 o 
 -11   5   4     2122.93     2035.99    226.42 o 
  -9   5   4     5129.10     4864.48    208.75 o 
  -7   5   4       24.48       39.78    211.84 o 
  -5   5   4    15574.72    16907.93    303.38 o 
  -3   5   4    59536.69    58464.59   2042.05 o 
  -1   5   4    67818.27    71080.40   1944.98 o 
   1   5   4    11787.55    12533.92    471.14 o 
   3   5   4       49.66      137.86    203.52 o 
   5   5   4     9382.49     9664.25    284.77 o 
   7   5   4     3020.96     2862.88    233.00 o 
   9   5   4      189.45      -82.38    211.16 o 
 -10   6   4      643.17      708.87    258.17 o 
  -8   6   4     1639.51     1542.87    228.57 o 
  -6   6   4     5193.32     5325.73    221.23 o 
  -4   6   4      464.88      545.66    274.72 o 
  -2   6   4      242.93      230.45    213.58 o 
   0   6   4     1622.67     1718.23    196.96 o 
   2   6   4     9719.51     9517.25    371.79 o 
   4   6   4     3487.38     3291.91    203.24 o 
   6   6   4     1330.84     1471.35    197.69 o 
   8   6   4        3.30      238.06    226.09 o 
  -9   7   4     4565.62     3871.59    337.78 o 
  -7   7   4      961.72      544.14    207.35 o 
  -5   7   4    39523.38    41116.62   1091.43 o 
  -3   7   4     2939.98     2969.82    280.55 o 
  -1   7   4     4063.00     4217.96    194.54 o 
   1   7   4    35773.64    35531.79   1519.61 o 
   3   7   4     1653.46     1611.13    180.72 o 
   5   7   4     9328.59     8858.85    349.13 o 
   7   7   4      781.75      675.90    223.50 o 
  -8   8   4     1799.44     2261.88    337.01 o 
  -6   8   4       13.47       38.87    239.07 o 
  -4   8   4      428.56      285.41    197.93 o 
  -2   8   4    15537.54    15553.97    578.77 o 
   0   8   4      737.69      997.29    198.26 o 
   2   8   4      689.26      603.71    182.36 o 
   4   8   4     1820.02     1847.67    192.32 o 
   6   8   4       29.73        3.52    224.57 o 
  -9   9   4      562.03      408.27    299.99 o 
  -7   9   4     5726.60     5889.88    252.43 o 
  -5   9   4     5296.41     5387.84    248.19 o 
  -3   9   4      307.04      423.59    270.26 o 
  -1   9   4      289.13      490.86    234.05 o 
   1   9   4    10245.79    10228.77    294.98 o 
   3   9   4     9452.53     8761.68    469.18 o 
   5   9   4      845.36      694.05    219.87 o 
   7   9   4      238.43      298.72    323.01 o 
  -8  10   4     2728.20     2626.16    560.75 o 
  -6  10   4     5787.77     5138.13    286.78 o 
  -4  10   4      100.17      -22.21    221.49 o 
  -2  10   4      600.73      412.85    249.90 o 
   0  10   4       23.92      -40.70    190.72 o 
   2  10   4     9435.05     9093.20    379.38 o 
   4  10   4     4552.53     4340.58    236.31 o 
   6  10   4       67.95      -71.65    251.00 o 
  -7  11   4      712.94      689.76    294.72 o 
  -5  11   4     1423.25     1371.80    277.73 o 
  -3  11   4     5372.45     6017.68    530.16 o 
  -1  11   4     5021.62     5221.57    264.16 o 
   1  11   4      603.45      383.01    226.43 o 
   3  11   4      943.28      928.06    239.32 o 
   5  11   4        0.07      145.61    254.92 o 
  -4  12   4     3101.75     3551.06    403.70 o 
  -2  12   4     1138.24     1345.81    253.85 o 
   0  12   4     4556.52     4763.49    265.85 o 
   2  12   4      418.57      623.00    254.56 o 
  -3  13   4      163.17     -157.13    274.13 o 
  -1  13   4      109.57       55.12    286.40 o 
   1  13   4      320.77      236.30    300.90 o 
 -11   1   5     1045.60      838.77    213.75 o 
  -9   1   5    15392.73    15806.13    239.65 o 
  -7   1   5     7241.65     7297.68    186.06 o 
  -5   1   5    60905.86    61655.67   1348.87 o 
  -3   1   5     6354.08     6069.97    220.58 o 
  -1   1   5    44597.83    35979.92    387.33 o 
   1   1   5   126875.73   119407.92   2589.24 o 
   3   1   5      835.03      994.77    172.50 o 
   5   1   5     5757.14     6036.09    168.67 o 
   7   1   5     2046.34     2179.92    224.88 o 
   9   1   5      219.58       66.87    261.23 o 
 -12   2   5      909.54      734.20    224.98 o 
 -10   2   5      602.81      633.53    232.70 o 
  -8   2   5    20790.29    21627.61    304.24 o 
  -6   2   5     9517.09     9762.70    196.28 o 
  -4   2   5    18740.18    17660.56    372.77 o 
  -2   2   5    48549.44    42519.00   1615.01 o 
   0   2   5     7888.10     6920.63    238.04 o 
   2   2   5    32948.25    33224.06   1178.87 o 
   4   2   5     3755.48     3998.47    190.11 o 
   6   2   5     3488.81     3460.50    224.25 o 
   8   2   5     1797.10     1696.63    214.63 o 
 -11   3   5      876.04      908.81    214.89 o 
  -9   3   5       23.63     -142.18    189.40 o 
  -7   3   5     7067.01     7274.33    214.83 o 
  -5   3   5    23284.98    24018.05    453.52 o 
  -3   3   5   138174.84   139716.92   6187.40 o 
  -1   3   5    21242.95    20037.61    369.38 o 
   1   3   5     5444.52     5099.18    235.63 o 
   3   3   5    16647.47    16844.30    551.54 o 
   5   3   5     5231.39     5150.95    188.76 o 
   7   3   5     1288.67     1066.14    228.90 o 
   9   3   5      315.84      205.07    224.31 o 
 -10   4   5      324.80      261.34    246.64 o 
  -8   4   5     2071.11     1973.54    210.75 o 
  -6   4   5     9973.68    10523.16    251.85 o 
  -4   4   5    28701.36    28100.78   1182.03 o 
  -2   4   5    63597.19    63666.30   2155.59 o 
   0   4   5     2864.97     2960.34    159.18 o 
   2   4   5     2772.73     3001.56    188.97 o 
   4   4   5    11229.36    11733.47    486.65 o 
   6   4   5     2963.60     3058.75    209.98 o 
   8   4   5     1039.13      841.05    231.20 o 
 -11   5   5       78.45       44.04    269.53 o 
  -9   5   5      147.60      255.20    199.91 o 
  -7   5   5    11404.37    11646.56    254.11 o 
  -5   5   5     1534.90     1548.09    232.31 o 
  -3   5   5    12415.03    13494.00    644.47 o 
  -1   5   5     9985.48     9679.91    328.82 o 
   1   5   5     1660.99     2016.98    228.82 o 
   3   5   5    15401.71    15438.99    805.35 o 
   5   5   5        3.58      145.51    209.26 o 
   7   5   5       36.72       28.67    255.55 o 
 -10   6   5     4822.47     4682.21    339.01 o 
  -8   6   5       66.78        3.62    204.46 o 
  -6   6   5     7571.50     8269.02    231.22 o 
  -4   6   5    64092.41    64845.64   1775.64 o 
  -2   6   5     3809.49     4152.49    237.59 o 
   0   6   5    22389.06    22492.51    873.36 o 
   2   6   5     2675.55     2814.54    188.53 o 
   4   6   5     3932.45     4046.21    247.97 o 
   6   6   5     9329.27     8879.68    372.99 o 
   8   6   5       41.51      253.98    214.79 o 
  -9   7   5      447.92      585.71    274.41 o 
  -7   7   5      136.00      131.69    232.34 o 
  -5   7   5     2418.70     2107.77    263.70 o 
  -3   7   5    19379.58    20487.81   1520.22 o 
  -1   7   5       50.70      112.81    190.19 o 
   1   7   5     8714.66     8764.27    352.77 o 
   3   7   5      221.30      166.95    186.10 o 
   5   7   5      320.91      417.19    205.72 o 
   7   7   5       14.25       21.90    217.58 o 
 -10   8   5     2186.34     2971.69    627.44 o 
  -8   8   5     4149.47     3823.10    307.95 o 
  -6   8   5     5553.81     5584.95    272.31 o 
  -4   8   5     4809.30     5316.07    640.04 o 
  -2   8   5      112.53      117.72    190.33 o 
   0   8   5    31854.10    32344.76   1029.75 o 
   2   8   5    13571.75    14054.78    784.04 o 
   4   8   5      147.34      -29.79    211.03 o 
   6   8   5      671.40      894.42    276.62 o 
  -9   9   5       40.86      193.32    355.23 o 
  -7   9   5     8321.97     8445.16    299.82 o 
  -5   9   5      570.44      815.84    208.81 o 
  -3   9   5     2047.16     2097.01    254.11 o 
  -1   9   5     6833.76     6912.73    303.86 o 
   1   9   5      381.34      443.94    190.96 o 
   3   9   5     5870.85     5922.41    352.52 o 
   5   9   5      272.17      459.03    198.68 o 
  -8  10   5     1495.80     1383.85    259.71 o 
  -6  10   5     1695.53     1348.46    282.38 o 
  -4  10   5      831.50     1211.36    317.31 o 
  -2  10   5    10697.92    11689.26    400.21 o 
   0  10   5      298.90      151.14    191.31 o 
   2  10   5     1145.13      936.99    231.44 o 
   4  10   5      600.50      602.83    268.37 o 
  -7  11   5     1915.95     1425.72    379.18 o 
  -5  11   5      598.87      760.61    326.28 o 
  -3  11   5      263.81      519.11    276.34 o 
  -1  11   5     4598.91     4407.26    217.27 o 
   1  11   5     3721.58     3585.46    252.63 o 
   3  11   5      622.96      653.46    273.45 o 
  -4  12   5      477.33      645.96    305.37 o 
  -2  12   5     3841.42     3999.24    335.60 o 
   0  12   5     1381.53     1292.05    280.43 o 
   2  12   5      198.05      124.71    248.32 o 
  -1  13   5      259.08      509.74    380.84 o 
 -12   0   6        2.88      107.59    326.42 o 
 -10   0   6    20084.30    19592.82    343.83 o 
  -8   0   6     4141.24     4280.88    268.65 o 
  -6   0   6      122.86      131.07    235.22 o 
  -4   0   6    50698.19    49804.99   2375.50 o 
  -2   0   6    26900.73    22879.33    544.81 o 
   0   0   6   232199.33   204358.53   4368.55 o 
   2   0   6    32845.98    31819.60    878.38 o 
   4   0   6      156.21       31.98    293.00 o 
   6   0   6     7422.07     7666.95    446.92 o 
   8   0   6      214.87      429.29    465.26 o 
 -11   1   6      487.15      425.51    223.75 o 
  -9   1   6      625.90      748.71    193.12 o 
  -7   1   6     7446.76     7545.24    184.41 o 
  -5   1   6    22487.70    22436.96    867.47 o 
  -3   1   6     3200.82     2758.12    191.76 o 
  -1   1   6    53281.26    44349.18    701.62 o 
   1   1   6      561.93      424.17    175.37 o 
   3   1   6      163.62      166.54    193.11 o 
   5   1   6      494.77      551.37    190.14 o 
   7   1   6      181.20      100.47    238.26 o 
   9   1   6      339.63     1919.30    666.93 o 
 -12   2   6      538.85      340.51    229.06 o 
 -10   2   6     2421.26     2289.90    224.86 o 
  -8   2   6     4486.76     4578.67    184.03 o 
  -6   2   6    16114.77    16379.85    472.59 o 
  -4   2   6    40507.41    39858.70   1699.37 o 
  -2   2   6    19402.37    17774.11    575.81 o 
   0   2   6    24552.27    22492.65    628.37 o 
   2   2   6    21635.11    21319.61    652.27 o 
   4   2   6     8644.33     8616.00    236.92 o 
   6   2   6     2648.62     2411.21    190.73 o 
   8   2   6      177.70      -51.70    248.59 o 
 -11   3   6     1096.72     1009.81    244.28 o 
  -9   3   6      575.40      512.57    197.73 o 
  -7   3   6    25540.95    26949.27    564.96 o 
  -5   3   6      568.96      678.24    197.82 o 
  -3   3   6    19530.16    18658.49    709.89 o 
  -1   3   6    53604.98    51961.60    695.21 o 
   1   3   6       64.90       99.92    145.82 o 
   3   3   6     9581.77     9644.14    326.88 o 
   5   3   6      244.63      203.15    205.12 o 
   7   3   6      385.73      578.26    243.41 o 
 -10   4   6     1204.42     1145.58    213.06 o 
  -8   4   6     5115.43     5088.86    377.00 o 
  -6   4   6    24801.05    24832.83    901.98 o 
  -4   4   6     1708.12     1775.56    213.12 o 
  -2   4   6    23837.17    23037.00    650.76 o 
   0   4   6     6580.77     6768.14    171.05 o 
   2   4   6     5062.81     4706.00    193.50 o 
   4   4   6    15578.96    14505.43    680.58 o 
   6   4   6       71.28      264.76    168.45 o 
   8   4   6      372.01      242.63    230.83 o 
 -11   5   6      585.60      522.61    309.91 o 
  -9   5   6     1156.34      996.40    216.51 o 
  -7   5   6     4917.57     5075.04    228.51 o 
  -5   5   6    68918.74    71860.97   3290.85 o 
  -3   5   6    18594.56    18766.94    719.48 o 
  -1   5   6       73.84      209.20    217.73 o 
   1   5   6    16231.11    16588.89    604.84 o 
   3   5   6    13049.49    13353.87    513.99 o 
   5   5   6     5732.37     5393.84    213.95 o 
   7   5   6      257.96      431.32    209.38 o 
 -10   6   6       59.52      -76.76    307.16 o 
  -8   6   6     1237.22     1272.86    222.64 o 
  -6   6   6      140.67      134.27    214.43 o 
  -4   6   6     5696.54     5497.77    374.00 o 
  -2   6   6    11961.29    12043.02    316.48 o 
   0   6   6     3487.25     3179.81    215.52 o 
   2   6   6      164.04      205.26    205.94 o 
   4   6   6      187.65      212.86    219.16 o 
   6   6   6      191.08      303.34    223.09 o 
  -9   7   6     6540.15     6606.52    271.20 o 
  -7   7   6       73.21      -22.04    232.12 o 
  -5   7   6    17115.37    17635.86    892.58 o 
  -3   7   6     8623.73     8894.92    581.77 o 
  -1   7   6    10450.85    10697.54    322.74 o 
   1   7   6    37621.14    39405.05   1479.42 o 
   3   7   6      253.35      415.37    179.10 o 
   5   7   6     1774.14     1602.54    248.13 o 
   7   7   6      636.65      184.13    250.12 o 
  -8   8   6     1002.87     1190.01    236.75 o 
  -6   8   6     1992.93     1868.39    295.64 o 
  -4   8   6      334.79      509.89    280.71 o 
  -2   8   6     5365.34     5293.80    245.00 o 
   0   8   6      520.50      472.26    208.23 o 
   2   8   6     1478.20     1575.38    244.64 o 
   4   8   6     2417.13     2449.72    231.70 o 
   6   8   6      120.58     -223.86    263.35 o 
  -9   9   6     1890.68     1500.20    275.14 o 
  -7   9   6     1071.42      980.44    337.00 o 
  -5   9   6       85.38       83.67    274.44 o 
  -3   9   6     5174.24     5152.26    271.23 o 
  -1   9   6    15716.09    15755.43    584.62 o 
   1   9   6     4435.16     4329.04    220.38 o 
   3   9   6      270.71      410.03    248.45 o 
   5   9   6      187.06      247.83    281.53 o 
  -8  10   6     1616.09     1570.91    374.11 o 
  -6  10   6      168.02      358.85    295.55 o 
  -4  10   6      725.54      731.25    364.10 o 
  -2  10   6    13673.04    13005.06    501.59 o 
   0  10   6     5775.91     5927.31    257.13 o 
   2  10   6      584.70      662.35    236.67 o 
   4  10   6      236.58      342.98    258.69 o 
  -7  11   6     2814.12     2521.31    390.44 o 
  -5  11   6      327.30      -12.68    397.78 o 
  -3  11   6     1332.89     1061.21    376.55 o 
  -1  11   6      113.13      279.86    253.43 o 
   1  11   6      727.03      845.21    246.66 o 
   3  11   6     3166.20     2946.84    271.93 o 
  -4  12   6     3843.17     3883.05    396.09 o 
  -2  12   6      304.38      249.05    272.70 o 
   0  12   6     1682.30     1604.88    273.86 o 
 -11   1   7     2714.93     3138.64    240.58 o 
  -9   1   7    17580.48    18521.00    244.96 o 
  -7   1   7       39.78       61.06    199.77 o 
  -5   1   7    42830.99    44911.89   1398.08 o 
  -3   1   7    61018.11    58304.33   1597.90 o 
  -1   1   7    17912.63    15911.50    218.31 o 
   1   1   7    19856.59    19928.68    444.50 o 
   3   1   7      121.01       67.55    211.63 o 
   5   1   7     6688.75     6767.99    333.05 o 
   7   1   7     2531.61     2471.16    220.61 o 
 -12   2   7     3363.05     2778.74    235.98 o 
 -10   2   7       59.55      294.76    246.72 o 
  -8   2   7      563.84      780.74    232.24 o 
  -6   2   7      738.43      714.94    205.44 o 
  -4   2   7       29.89      -28.18    166.01 o 
  -2   2   7   107471.26   102200.64   2539.90 o 
   0   2   7      740.61      748.53    191.23 o 
   2   2   7      275.79      316.58    199.32 o 
   4   2   7     4827.48     5136.21    192.04 o 
   6   2   7       19.92      -20.08    199.95 o 
   8   2   7      639.40      744.08    234.18 o 
 -11   3   7      228.48      302.56    279.28 o 
  -9   3   7      835.42      750.35    217.95 o 
  -7   3   7    43949.35    45383.57    940.18 o 
  -5   3   7     9641.65    10137.27    511.82 o 
  -3   3   7       92.39      176.43    171.80 o 
  -1   3   7     4057.53     3452.42    192.29 o 
   1   3   7    14973.67    14614.01    406.01 o 
   3   3   7    25196.07    24078.63    860.99 o 
   5   3   7      611.11      334.38    189.46 o 
   7   3   7       49.74     -205.31    223.88 o 
 -10   4   7      421.63      345.77    199.59 o 
  -8   4   7     9021.14     8945.55    273.46 o 
  -6   4   7    25324.71    24910.39   1095.36 o 
  -4   4   7     4262.90     4134.20    220.23 o 
  -2   4   7     7316.33     7459.89    243.55 o 
   0   4   7     8619.28     8511.85    298.28 o 
   2   4   7    14696.18    14710.69    537.30 o 
   4   4   7     7116.71     7626.03    303.98 o 
   6   4   7      119.47      245.32    199.01 o 
 -11   5   7      343.16      407.93    268.95 o 
  -9   5   7      564.29      531.37    250.59 o 
  -7   5   7    10956.97    11004.30    742.55 o 
  -5   5   7      586.99      783.72    241.63 o 
  -3   5   7     1966.17     1807.09    234.41 o 
  -1   5   7    13579.54    13743.48    242.91 o 
   1   5   7      172.41      238.49    215.63 o 
   3   5   7     5683.00     5451.55    233.41 o 
   5   5   7       14.30       99.84    243.57 o 
   7   5   7        1.81       75.88    218.52 o 
 -10   6   7     4519.09     4407.11    386.09 o 
  -8   6   7     5508.40     5124.31    350.34 o 
  -6   6   7    11382.83    12182.61    984.75 o 
  -4   6   7    27380.42    29260.10   1239.04 o 
  -2   6   7      309.25       98.29    177.56 o 
   0   6   7    21238.69    22749.78    623.15 o 
   2   6   7    13768.53    14555.88    563.68 o 
   4   6   7      785.74      780.77    183.35 o 
   6   6   7     1677.91     1526.91    242.92 o 
  -9   7   7        0.08      -76.07    275.05 o 
  -7   7   7     5462.60     5371.17    291.92 o 
  -5   7   7      181.95       45.85    277.60 o 
  -3   7   7     4686.77     4705.80    198.65 o 
  -1   7   7     1986.69     2054.86    203.34 o 
   1   7   7     1489.72     1634.39    198.04 o 
   3   7   7     2697.50     2797.23    208.84 o 
   5   7   7       62.73     -124.20    224.06 o 
  -8   8   7      595.52      -32.30    278.43 o 
  -6   8   7       53.37      205.51    306.74 o 
  -4   8   7    18831.86    20400.13   1727.58 o 
  -2   8   7    11328.74    11646.04    380.33 o 
   0   8   7     6892.87     6884.82    298.15 o 
   2   8   7      472.75      403.21    200.25 o 
   4   8   7      131.31      -53.10    255.03 o 
   6   8   7     1914.87     1358.42    683.68 o 
  -9   9   7       30.87      475.15    479.52 o 
  -7   9   7     2760.90     2653.53    383.09 o 
  -5   9   7      295.55      164.30    348.30 o 
  -3   9   7     4220.68     4160.34    244.86 o 
  -1   9   7     8609.33     8242.00    272.12 o 
   1   9   7      724.27      494.74    196.90 o 
   3   9   7     1114.10     1533.40    245.32 o 
   5   9   7      123.65     -119.29    240.58 o 
  -8  10   7     1069.72     1564.48    482.78 o 
  -6  10   7     1712.91     2176.74    360.15 o 
  -4  10   7       96.76      176.10    251.27 o 
  -2  10   7     4031.65     4065.24    291.01 o 
   0  10   7       31.94     -251.37    251.37 o 
   2  10   7      732.81      706.43    247.89 o 
   4  10   7     1319.07      730.36    260.71 o 
  -5  11   7     1235.74     1094.18    310.42 o 
  -3  11   7     3845.87     3538.65    328.62 o 
  -1  11   7     2990.95     2593.07    250.02 o 
   1  11   7       65.54      148.91    255.50 o 
  -4  12   7      796.14      685.65    291.37 o 
  -2  12   7        2.70       98.95    275.48 o 
   0  12   7        1.10       -8.30    272.02 o 
 -12   0   8       50.50       25.83    365.27 o 
 -10   0   8     6821.87     6873.07    337.96 o 
  -8   0   8      448.79      536.85    300.67 o 
  -6   0   8     9660.57     9827.30    607.52 o 
  -4   0   8   170423.50   169970.23   5439.38 o 
  -2   0   8     6981.76     6768.93    225.19 o 
   0   0   8     7870.54     7627.46    360.07 o 
   2   0   8     5830.68     5944.03    427.74 o 
   4   0   8     1373.40     1527.26    262.42 o 
   6   0   8     5355.63     4763.50    626.43 o 
 -11   1   8      561.18      833.34    244.11 o 
  -9   1   8     3152.63     3369.04    215.94 o 
  -7   1   8     2450.76     2699.31    176.65 o 
  -5   1   8     3564.69     3528.55    196.57 o 
  -3   1   8    19646.79    19530.52    446.38 o 
  -1   1   8     2524.48     2426.39    188.16 o 
   1   1   8    11518.68    11019.35    308.26 o 
   3   1   8     3001.25     3021.73    187.94 o 
   5   1   8      926.53      796.90    189.69 o 
   7   1   8        0.47      219.12    232.70 o 
 -12   2   8      282.07      178.23    345.95 o 
 -10   2   8     3224.57     3177.41    266.66 o 
  -8   2   8     9630.08    10062.46    350.12 o 
  -6   2   8    11964.96    11998.78    526.66 o 
  -4   2   8    19608.31    19587.22    787.64 o 
  -2   2   8    16033.12    15752.60    264.43 o 
   0   2   8    21700.85    20991.79    480.12 o 
   2   2   8     9694.47    10086.37    279.32 o 
   4   2   8     1133.89     1197.44    211.84 o 
   6   2   8      593.37      713.55    259.06 o 
 -11   3   8     1604.97     1413.23    263.16 o 
  -9   3   8      292.46      215.87    221.05 o 
  -7   3   8    16258.85    15675.02    488.22 o 
  -5   3   8     3955.72     4034.23    218.04 o 
  -3   3   8    15763.47    14950.14    481.98 o 
  -1   3   8    19366.46    19234.35    248.67 o 
   1   3   8      775.45      706.63    199.12 o 
   3   3   8     7921.12     8277.24    319.77 o 
   5   3   8     1285.04     1233.55    242.57 o 
   7   3   8       51.64      233.64    222.78 o 
 -10   4   8        6.93     -171.32    269.03 o 
  -8   4   8     9791.47     9652.18    315.36 o 
  -6   4   8    10291.13    10529.04    684.43 o 
  -4   4   8     7640.87     7802.58    327.93 o 
  -2   4   8    28221.54    27399.46    322.79 o 
   0   4   8     9953.01     9528.22    306.03 o 
   2   4   8     2619.23     2545.14    187.50 o 
   4   4   8     1871.00     1465.06    215.59 o 
   6   4   8      261.93      333.37    223.23 o 
 -11   5   8      619.86      748.16    234.26 o 
  -9   5   8    10536.76    10852.31    489.68 o 
  -7   5   8     7732.89     7675.53    484.68 o 
  -5   5   8     4103.02     3955.41    196.24 o 
  -3   5   8      328.83      297.39    213.09 o 
  -1   5   8    15160.43    15491.46    310.81 o 
   1   5   8    31729.78    31940.03    982.44 o 
   3   5   8     1108.56      870.35    214.72 o 
   5   5   8      316.74      549.59    248.22 o 
 -10   6   8      219.32      176.59    344.07 o 
  -8   6   8      706.10      952.67    278.13 o 
  -6   6   8     1317.41     1635.85    322.15 o 
  -4   6   8     1338.39     1499.23    191.91 o 
  -2   6   8     3543.24     3514.65    215.66 o 
   0   6   8     2174.05     2203.32    188.73 o 
   2   6   8      769.95     1046.20    239.25 o 
   4   6   8     1361.91     1165.55    231.20 o 
   6   6   8       79.09       -2.79    227.48 o 
  -9   7   8     5361.69     5188.16    269.74 o 
  -7   7   8       26.36     -163.33    253.86 o 
  -5   7   8    19523.16    20347.56   1833.43 o 
  -3   7   8    15489.44    15623.39    479.37 o 
  -1   7   8     1210.37     1297.94    211.29 o 
   1   7   8     9773.45     9948.51    310.02 o 
   3   7   8      165.82      365.22    266.74 o 
   5   7   8     1255.51     1263.73    252.64 o 
  -8   8   8     1157.37      952.47    337.24 o 
  -6   8   8     1668.80     1764.35    314.61 o 
  -4   8   8      826.01      784.95    229.19 o 
  -2   8   8     8542.58     8527.66    249.04 o 
   0   8   8      681.74      928.71    216.01 o 
   2   8   8       33.62     -128.65    266.71 o 
   4   8   8      206.33      257.62    235.24 o 
  -7   9   8      925.24     1461.67    271.41 o 
  -5   9   8     6779.29     7276.30    875.21 o 
  -3   9   8    12246.54    12468.65    517.88 o 
  -1   9   8      850.93      740.65    215.41 o 
   1   9   8       18.12      276.53    253.73 o 
   3   9   8     1297.38     1007.72    265.64 o 
  -6  10   8     3184.22     3144.07    506.67 o 
  -4  10   8     3236.33     2988.39    274.15 o 
  -2  10   8     6112.18     5476.87    248.79 o 
   0  10   8       43.50      -16.65    245.51 o 
   2  10   8        9.15      -69.09    240.49 o 
  -5  11   8      232.57      440.16    271.18 o 
  -3  11   8       10.30     -270.83    270.83 o 
  -1  11   8     3054.47     3009.11    283.15 o 
   1  11   8      165.24      228.66    264.68 o 
 -11   1   9      394.25      130.59    273.11 o 
  -9   1   9     8921.18     9089.25    335.66 o 
  -7   1   9     2486.02     2651.76    198.60 o 
  -5   1   9    44400.75    41855.47   1270.36 o 
  -3   1   9    22368.13    22048.40    456.87 o 
  -1   1   9      367.21      313.93    220.36 o 
   1   1   9    26832.65    26468.72    612.98 o 
   3   1   9     6565.34     6515.39    183.93 o 
   5   1   9     1924.43     1654.12    203.15 o 
   7   1   9      369.80      374.17    394.39 o 
 -10   2   9     1467.72     1383.64    249.90 o 
  -8   2   9     1687.36     1779.72    204.19 o 
  -6   2   9    40991.96    40963.04   1357.99 o 
  -4   2   9       38.95       47.80    226.81 o 
  -2   2   9     2970.82     2986.12    225.46 o 
   0   2   9      897.52      670.27    202.39 o 
   2   2   9      670.86      617.22    208.51 o 
   4   2   9     5364.20     5270.01    220.72 o 
   6   2   9       77.22      -68.57    235.75 o 
 -11   3   9     3215.75     3163.15    275.92 o 
  -9   3   9     3020.85     2820.15    226.52 o 
  -7   3   9     6712.25     6913.38    346.83 o 
  -5   3   9     1008.24      965.02    223.34 o 
  -3   3   9     8953.27     8431.19    242.60 o 
  -1   3   9    46975.08    46287.48    919.12 o 
   1   3   9     2451.05     2272.43    164.89 o 
   3   3   9      526.90      433.66    207.07 o 
   5   3   9      232.71      443.29    237.00 o 
 -10   4   9     2707.27     2864.24    245.66 o 
  -8   4   9     4238.65     4204.88    224.35 o 
  -6   4   9     4272.02     4202.69    259.54 o 
  -4   4   9     1955.38     2015.01    222.62 o 
  -2   4   9    23895.38    24163.31    553.74 o 
   0   4   9    13785.28    13704.33    392.92 o 
   2   4   9     1230.63     1055.68    233.88 o 
   4   4   9      636.56      901.38    218.10 o 
   6   4   9      111.82      291.68    217.73 o 
 -11   5   9      848.33      413.52    293.59 o 
  -9   5   9      495.27      463.78    248.49 o 
  -7   5   9     8377.24     9247.35    580.20 o 
  -5   5   9      106.75      316.25    220.39 o 
  -3   5   9      600.70      433.87    216.15 o 
  -1   5   9     7896.72     8113.63    231.59 o 
   1   5   9     1292.69     1441.13    207.55 o 
   3   5   9      909.86      610.55    188.12 o 
   5   5   9      140.57       18.57    211.89 o 
 -10   6   9     6307.11     6033.69    280.33 o 
  -8   6   9     3127.08     3138.19    315.32 o 
  -6   6   9       38.72      263.76    316.31 o 
  -4   6   9    21020.36    20625.91    649.98 o 
  -2   6   9     7983.19     7857.16    231.42 o 
   0   6   9    14479.54    15566.55    368.99 o 
   2   6   9     3549.20     3260.78    225.47 o 
   4   6   9       11.79      250.78    217.80 o 
  -9   7   9      325.50      531.76    323.35 o 
  -7   7   9       17.35       35.65    360.27 o 
  -5   7   9     4965.81     5132.21    539.04 o 
  -3   7   9      296.38      353.97    252.13 o 
  -1   7   9     5890.70     5991.19    219.29 o 
   1   7   9       20.61     -195.28    218.86 o 
   3   7   9      147.67        2.71    260.81 o 
   5   7   9        5.67     -283.48    302.77 o 
  -8   8   9     1594.98     1913.92    343.50 o 
  -6   8   9     4988.12     5249.94    470.95 o 
  -4   8   9    14591.28    13674.55    572.58 o 
  -2   8   9       37.94       62.73    197.64 o 
   0   8   9      644.23      353.43    243.95 o 
   2   8   9     4411.25     4381.13    226.80 o 
   4   8   9      847.41      873.54    223.17 o 
  -7   9   9     4654.57     4989.93    416.65 o 
  -5   9   9     1112.27      512.81    357.69 o 
  -3   9   9      285.88      298.60    240.85 o 
  -1   9   9     1168.62     1275.13    257.11 o 
   1   9   9      235.40      150.75    236.88 o 
   3   9   9     1670.03     1798.70    269.83 o 
  -6  10   9     1729.09     2324.35    459.66 o 
  -4  10   9       36.88     -172.30    311.98 o 
  -2  10   9     2157.45     1957.19    224.79 o 
   0  10   9      650.31     1034.99    287.43 o 
   2  10   9      478.31        8.32    285.94 o 
  -5  11   9     2728.39     2267.67    379.68 o 
  -3  11   9      393.43      547.79    320.11 o 
  -1  11   9      263.50      258.90    226.20 o 
 -10   0  10     6039.65     6696.78    436.04 o 
  -8   0  10    25656.61    27096.08   2197.51 o 
  -6   0  10    14020.04    13866.62    822.64 o 
  -4   0  10    24685.21    24742.45    504.40 o 
  -2   0  10     1064.85     1129.90    290.17 o 
   0   0  10    11621.97    12323.71    377.52 o 
   2   0  10    15100.57    15081.51    656.10 o 
   4   0  10      154.46      -51.58    268.83 o 
   6   0  10      804.01      982.08    281.98 o 
 -11   1  10       75.83     -120.09    282.15 o 
  -9   1  10      251.24      344.42    185.62 o 
  -7   1  10    14513.85    14441.34    629.30 o 
  -5   1  10      220.39      274.83    171.42 o 
  -3   1  10     4757.41     4915.99    207.57 o 
  -1   1  10     1261.41     1209.46    179.14 o 
   1   1  10      962.57     1199.10    216.00 o 
   3   1  10     2850.94     2934.00    191.75 o 
   5   1  10        5.65      168.83    230.58 o 
 -10   2  10     3424.58     3543.66    248.21 o 
  -8   2  10     4900.94     5126.37    217.40 o 
  -6   2  10     5108.16     5087.60    228.45 o 
  -4   2  10    17633.05    17438.53    464.50 o 
  -2   2  10    12426.36    12193.40    286.01 o 
   0   2  10     4901.59     4999.57    182.75 o 
   2   2  10     2122.59     2301.72    246.99 o 
   4   2  10      813.67      717.57    207.75 o 
   6   2  10      588.72      162.11    242.54 o 
 -11   3  10     1606.27     1594.69    255.64 o 
  -9   3  10       14.18      229.52    248.00 o 
  -7   3  10    16394.73    16278.61    792.98 o 
  -5   3  10     2204.96     2161.09    205.42 o 
  -3   3  10      289.20      335.71    218.89 o 
  -1   3  10    12643.18    12922.10    243.11 o 
   1   3  10     1104.86     1349.17    218.04 o 
   3   3  10     3608.29     3851.66    232.29 o 
   5   3  10      347.16      522.20    241.39 o 
 -10   4  10      169.92       17.97    273.52 o 
  -8   4  10       17.92       -2.31    192.52 o 
  -6   4  10     4017.86     4011.12    252.34 o 
  -4   4  10      865.66      935.77    193.06 o 
  -2   4  10    24873.09    24983.73    479.12 o 
   0   4  10      547.87      343.85    201.62 o 
   2   4  10      119.76      131.43    173.12 o 
   4   4  10     2130.23     1595.82    219.47 o 
  -9   5  10     3874.58     3669.13    293.10 o 
  -7   5  10       24.16      112.46    241.78 o 
  -5   5  10     8587.01     8409.11    404.27 o 
  -3   5  10    27468.80    27646.13    491.71 o 
  -1   5  10     8254.19     8889.57    298.93 o 
   1   5  10     1305.34     1141.60    216.69 o 
   3   5  10      101.03      498.04    265.54 o 
   5   5  10      947.64      705.64    269.25 o 
 -10   6  10       95.41       39.85    270.19 o 
  -8   6  10      599.85     1102.96    353.26 o 
  -6   6  10     4291.71     4222.26    235.60 o 
  -4   6  10     2105.16     1941.03    250.86 o 
  -2   6  10      389.58      550.71    206.08 o 
   0   6  10      569.66      308.08    218.46 o 
   2   6  10      633.26      371.28    270.33 o 
   4   6  10      311.42      -35.62    266.31 o 
  -9   7  10     6712.25     6262.32    423.52 o 
  -7   7  10     1420.47     1565.87    358.52 o 
  -5   7  10     9206.44     9027.91    590.22 o 
  -3   7  10     5562.88     5588.94    231.03 o 
  -1   7  10       47.43      100.82    192.60 o 
   1   7  10     6508.31     6439.07    245.08 o 
   3   7  10      730.25      812.79    283.93 o 
  -8   8  10       21.73       70.68    375.17 o 
  -6   8  10     1415.47     1375.55    305.16 o 
  -4   8  10        3.99       34.55    255.49 o 
  -2   8  10     2720.70     2652.42    237.82 o 
   0   8  10       52.56      379.72    219.37 o 
   2   8  10       33.91     -238.24    238.24 o 
  -7   9  10     4585.95     4242.38    464.52 o 
  -5   9  10     1188.55     1202.66    311.95 o 
  -3   9  10       56.30      -40.24    255.91 o 
  -1   9  10      489.07      472.83    244.33 o 
   1   9  10     2047.43     1740.25    249.74 o 
  -6  10  10     5043.99     4287.80    366.71 o 
  -4  10  10      204.75       58.14    391.85 o 
  -2  10  10       70.67       70.96    239.85 o 
   0  10  10      972.94      903.16    270.81 o 
 -11   1  11      305.20      480.86    279.26 o 
  -9   1  11    15447.07    15813.20    606.96 o 
  -7   1  11     3357.37     3201.30    232.94 o 
  -5   1  11     5995.21     5855.78    243.26 o 
  -3   1  11    11105.32    11733.36    321.08 o 
  -1   1  11     5291.23     5827.56    223.89 o 
   1   1  11    14174.41    14097.41    509.22 o 
   3   1  11      565.84      502.69    222.66 o 
   5   1  11       57.95      192.96    249.24 o 
 -10   2  11      537.52      698.77    236.68 o 
  -8   2  11     3887.49     3457.35    205.18 o 
  -6   2  11     6093.95     5879.22    284.60 o 
  -4   2  11     9187.18     9381.52    258.59 o 
  -2   2  11     8818.88     9114.15    242.48 o 
   0   2  11     7871.84     8215.64    265.38 o 
   2   2  11       36.10     -210.69    210.69 o 
   4   2  11      419.70      442.23    289.52 o 
 -11   3  11     1476.35     1171.54    271.18 o 
  -9   3  11      347.92      739.97    234.31 o 
  -7   3  11     4916.41     5053.61    261.45 o 
  -5   3  11    15969.22    16119.98    655.07 o 
  -3   3  11    14262.53    14686.90    449.27 o 
  -1   3  11     3633.42     3496.06    221.99 o 
   1   3  11      211.10      300.29    194.73 o 
   3   3  11     1522.70     1869.43    255.22 o 
   5   3  11      714.70     1087.70    360.63 o 
 -10   4  11      580.17      337.16    298.83 o 
  -8   4  11      419.07      319.18    218.42 o 
  -6   4  11     9383.63     8756.11    367.24 o 
  -4   4  11     9285.03     9470.84    335.03 o 
  -2   4  11     6028.26     6232.46    265.21 o 
   0   4  11      794.21      817.80    207.23 o 
   2   4  11      298.34      121.76    244.38 o 
   4   4  11     1168.44     1165.87    294.83 o 
  -9   5  11      468.07      -36.56    314.68 o 
  -7   5  11     4497.84     4785.14    309.86 o 
  -5   5  11      623.57      692.97    261.36 o 
  -3   5  11       10.33     -150.93    241.18 o 
  -1   5  11     3784.66     3565.98    248.83 o 
   1   5  11       81.97      -34.44    230.96 o 
   3   5  11      491.86      383.18    241.89 o 
  -8   6  11     1729.67     1723.29    358.83 o 
  -6   6  11     2110.36     2338.12    230.75 o 
  -4   6  11    23052.39    23131.16    676.57 o 
  -2   6  11      657.51      596.15    205.86 o 
   0   6  11      585.89      937.59    227.63 o 
   2   6  11     2437.91     2407.82    232.83 o 
  -9   7  11      881.04      443.62    303.57 o 
  -7   7  11       27.70      400.43    268.49 o 
  -5   7  11     1884.36     1794.02    284.23 o 
  -3   7  11     2197.95     2112.88    279.60 o 
  -1   7  11       49.67      257.57    283.81 o 
   1   7  11      717.18      990.06    246.18 o 
   3   7  11      119.90      108.69    224.17 o 
  -8   8  11     5222.76     4920.43    467.23 o 
  -6   8  11      261.40      318.94    332.23 o 
  -4   8  11     1167.74      960.74    278.94 o 
  -2   8  11     1569.00     1819.19    229.23 o 
   0   8  11     3819.87     3706.53    289.48 o 
   2   8  11     1736.82     1663.78    273.78 o 
  -5   9  11       32.13      352.51    394.95 o 
  -3   9  11       33.29       57.80    275.07 o 
  -1   9  11     3414.86     3254.49    264.33 o 
  -4  10  11      118.37      240.39    330.29 o 
  -2  10  11     2703.92     1783.52    366.58 o 
 -10   0  12     8669.38     8385.33    782.66 o 
  -8   0  12     7189.74     6994.65    439.21 o 
  -6   0  12     2279.16     2198.97    332.80 o 
  -4   0  12    15741.31    16456.47    864.19 o 
  -2   0  12    14183.67    15170.27    603.76 o 
   0   0  12     7787.14     8218.84    348.76 o 
   2   0  12     2788.56     3214.45    391.78 o 
   4   0  12       25.59      348.13    340.79 o 
 -11   1  12     1913.47     1717.07    248.62 o 
  -9   1  12        7.98     -231.74    231.74 o 
  -7   1  12      323.41       90.01    199.50 o 
  -5   1  12      677.79      627.44    241.76 o 
  -3   1  12      234.86      231.37    204.82 o 
  -1   1  12     7623.98     7742.53    287.52 o 
   1   1  12       58.82      411.09    244.68 o 
   3   1  12       56.53     -225.79    225.79 o 
 -10   2  12     1270.10     1355.59    266.27 o 
  -8   2  12     4096.54     3936.16    242.89 o 
  -6   2  12     6048.00     5764.95    222.83 o 
  -4   2  12     7657.58     7728.32    230.85 o 
  -2   2  12     2642.09     2599.57    220.82 o 
   0   2  12     1995.18     1938.44    213.01 o 
   2   2  12     2322.37     2470.70    273.61 o 
   4   2  12      610.41      476.10    249.81 o 
  -9   3  12       40.81      263.87    220.34 o 
  -7   3  12     4677.85     4250.10    282.69 o 
  -5   3  12     1957.68     2018.00    211.65 o 
  -3   3  12     1250.82     1179.65    218.68 o 
  -1   3  12     8632.07     9589.30    262.42 o 
   1   3  12       30.42       11.75    212.62 o 
   3   3  12      166.79      414.79    298.92 o 
 -10   4  12       31.90      149.98    276.63 o 
  -8   4  12      541.37      488.10    268.69 o 
  -6   4  12    18499.26    17689.51    806.57 o 
  -4   4  12       32.71       -0.86    217.75 o 
  -2   4  12      239.43      157.44    194.07 o 
   0   4  12      376.63      244.58    229.41 o 
   2   4  12      287.52      278.83    253.81 o 
  -9   5  12     1670.47     1462.34    257.27 o 
  -7   5  12     4930.23     5042.45    368.36 o 
  -5   5  12    13395.61    13123.46    768.37 o 
  -3   5  12     3022.37     3235.58    246.40 o 
  -1   5  12       10.77      142.73    280.94 o 
   1   5  12     2496.41     2725.11    238.25 o 
   3   5  12     1260.98     1188.92    250.45 o 
  -8   6  12       15.84      -19.27    272.51 o 
  -6   6  12       36.32      252.93    239.15 o 
  -4   6  12      316.08       83.18    245.34 o 
  -2   6  12     2030.10     2091.74    262.38 o 
   0   6  12      819.24      602.80    243.17 o 
   2   6  12      269.69      477.97    232.14 o 
  -7   7  12      267.56     -189.25    395.47 o 
  -5   7  12     1249.62     1369.11    279.20 o 
  -3   7  12     5488.21     5480.80    257.03 o 
  -1   7  12     1061.02     1269.60    244.62 o 
   1   7  12     3105.79     3164.32    298.07 o 
  -6   8  12     2378.72     2295.53    396.57 o 
  -4   8  12      366.61      650.13    264.09 o 
  -2   8  12       73.51      489.65    278.72 o 
   0   8  12      149.72      510.91    244.82 o 
  -5   9  12       18.20      -18.91    300.01 o 
  -3   9  12     1974.39     1410.35    281.19 o 
  -9   1  13     6072.01     5954.56    303.66 o 
  -7   1  13      819.80      826.21    241.22 o 
  -5   1  13     6675.78     6584.87    227.28 o 
  -3   1  13    15897.85    17899.24    544.53 o 
  -1   1  13      876.87      814.02    251.07 o 
   1   1  13     1040.74     1368.93    221.89 o 
   3   1  13      192.77      446.75    263.52 o 
 -10   2  13      380.72      366.54    271.10 o 
  -8   2  13     1376.04     1549.22    249.87 o 
  -6   2  13     2263.47     2220.57    243.83 o 
  -4   2  13     1076.98     1116.86    263.05 o 
  -2   2  13     6469.38     6677.15    254.14 o 
   0   2  13      283.61      179.78    253.66 o 
   2   2  13      178.00      351.74    277.13 o 
  -9   3  13     1103.16     1722.29    279.72 o 
  -7   3  13    11122.43    11003.90    420.28 o 
  -5   3  13     2127.52     2155.49    258.63 o 
  -3   3  13      182.24      292.76    264.69 o 
  -1   3  13     2042.22     2341.17    247.62 o 
   1   3  13     1548.44     1667.17    244.65 o 
  -8   4  13     2954.73     2851.21    281.29 o 
  -6   4  13     6761.04     6897.14    360.32 o 
  -4   4  13      484.59      497.91    259.59 o 
  -2   4  13      600.28      333.34    246.82 o 
   0   4  13     2290.12     2534.50    276.13 o 
   2   4  13      966.75     1068.99    257.64 o 
  -9   5  13      150.74     -129.19    304.41 o 
  -7   5  13     1195.13     1252.87    243.74 o 
  -5   5  13      319.21      431.04    277.69 o 
  -3   5  13       33.66      305.01    268.79 o 
  -1   5  13     2442.38     2396.76    274.69 o 
   1   5  13       14.94      186.96    262.86 o 
  -8   6  13     6228.95     5461.89    286.45 o 
  -6   6  13     1142.75     1208.79    267.72 o 
  -4   6  13     3208.90     3537.83    294.90 o 
  -2   6  13      362.81      554.03    282.82 o 
   0   6  13     1665.92     1263.39    276.42 o 
  -7   7  13     1731.79     1317.90    258.20 o 
  -5   7  13       28.80      -88.35    280.92 o 
  -3   7  13      927.05      797.20    288.97 o 
  -1   7  13        3.30     -134.56    246.57 o 
  -6   8  13       30.31      -51.26    539.40 o 
  -4   8  13     4960.50     4177.40    297.57 o 
  -2   8  13     2562.82     2117.23    276.05 o 
  -8   0  14     2385.02     2641.99    371.14 o 
  -6   0  14     2365.31     2578.32    379.61 o 
  -4   0  14    20181.50    23326.63    998.27 o 
  -2   0  14     1573.10     1906.68    306.54 o 
   0   0  14       15.35     -178.99    426.97 o 
   2   0  14     1485.89      647.66    365.62 o 
  -9   1  14     1219.72     1180.65    272.85 o 
  -7   1  14      562.33      668.36    208.04 o 
  -5   1  14     3371.74     3783.55    252.49 o 
  -3   1  14      186.06      114.13    237.26 o 
  -1   1  14       85.38      257.24    234.26 o 
   1   1  14      192.28       79.54    276.47 o 
  -8   2  14     3583.74     3586.49    265.72 o 
  -6   2  14     1838.82     1697.68    227.69 o 
  -4   2  14     2179.99     2476.85    270.85 o 
  -2   2  14     2612.41     2818.33    271.25 o 
   0   2  14     1722.68     1989.82    240.48 o 
   2   2  14      641.00     2836.12    714.29 o 
  -9   3  14       30.13     -178.18    223.59 o 
  -7   3  14     2683.10     2836.99    282.62 o 
  -5   3  14     3993.74     4267.12    291.95 o 
  -3   3  14      212.84      512.40    259.53 o 
  -1   3  14     1488.99     1767.22    296.29 o 
   1   3  14       32.22      -83.44    243.23 o 
  -8   4  14      686.08      429.65    273.24 o 
  -6   4  14     2048.18     1911.19    269.46 o 
  -4   4  14      556.82      417.22    233.75 o 
  -2   4  14     2051.27     2373.80    265.04 o 
   0   4  14     2307.52     2203.45    232.47 o 
  -7   5  14     1409.68     1066.04    279.41 o 
  -5   5  14      125.55      195.54    268.64 o 
  -3   5  14     1003.77     1192.75    245.77 o 
  -1   5  14     1754.64     2035.63    273.02 o 
  -6   6  14     1000.74      852.50    285.29 o 
  -4   6  14      571.16      421.38    237.13 o 
  -2   6  14        2.73      311.12    310.91 o 
  -5   7  14     1560.57     1452.49    338.85 o 
  -3   7  14     4064.98     3567.94    360.40 o 
  -7   1  15     3308.12     3894.05    229.74 o 
  -5   1  15     2599.58     3338.94    310.97 o 
  -3   1  15     2343.64     2607.39    315.10 o 
  -1   1  15      104.29      229.23    271.07 o 
  -8   2  15       84.13      210.28    233.65 o 
  -6   2  15     8481.24     8998.94    351.41 o 
  -4   2  15       29.42        6.48    333.08 o 
  -2   2  15       76.04      113.54    281.46 o 
   0   2  15      216.47      261.93    279.05 o 
  -7   3  15      245.49      180.29    277.24 o 
  -5   3  15      253.47      576.24    252.67 o 
  -3   3  15     1364.69     1670.23    314.05 o 
  -1   3  15     2735.15     2734.57    253.38 o 
  -6   4  15      662.40      648.12    237.39 o 
  -4   4  15      884.61      939.79    297.85 o 
  -2   4  15     2020.92     2060.34    268.31 o 
  -5   5  15      937.80      609.91    261.16 o 
  -3   5  15        1.41      162.85    260.42 o 
  -6   0  16     1269.40     1101.48    402.21 o 
  -4   0  16      948.62      925.84    437.05 o 
  -2   0  16      330.34      672.19    895.90 o 
  -5   1  16       40.20       47.56    307.63 o 
  -3   1  16      589.65      314.78    275.66 o 
  -6   2  16     1006.99      753.22    370.32 o 
  -4   2  16     1947.67     1753.03    302.50 o 
  -5   3  16      747.06      822.49    415.78 o 
                                                 
